# Supplementary material for: Comparing Fungal Sensitivity to Isothiocyanate Products on Different Botrytis spp
Source: Plants (Basel). 2024 Mar 7;13(6):756. doi: 10.3390/plants13060756 (PMC10974099; doi:10.3390/plants13060756)
Supplement: Supplementary file 1 [file plants-13-00756-s001.zip]

Archive with 2 entries (2 files):
- Supplementaty material.pdf
- Table S2. Ct Values.xlsx
