# Supplementary material for: Comparing Fungal Sensitivity to Isothiocyanate Products on Different Botrytis spp
Source: Plants (Basel). 2024 Mar 7;13(6):756. doi: 10.3390/plants13060756 (PMC10974099; doi:10.3390/plants13060756)
Supplement: Supplementary file 1 [file plants-13-00756-s001.zip › Table S2. Ct Values.xlsx]

## Sheet: Table S2. Ct Values
Ct Values of Botrytis pseudocinerea VD165												Ct Values of Botrytis cinerea B05.10												Ct Values of Botrytis byssoidea
Biological replicates	Conditions	Technical replicate	BITC	PITC	PhITC	Infection on Brassica Oleracea	Infection on Raphanus sativus leaves	Infection on Raphanus sativus tuber	Infection on Brassica oleracea	Actine	Tubuline	Biological replicates	Conditions	Technical replicate	BITC	PITC	PhITC	Infection on Brassica Oleracea	Infection on Raphanus sativus leaves	Infection on Raphanus sativus tuber	Infection on Brassica oleracea	Actine	Tubuline	Biological replicates	Conditions	Technical replicate	BITC	PITC	PhITC	Infection on Brassica Oleracea	Infection on Raphanus sativus leaves	Infection on Raphanus sativus tuber	Infection on Brassica oleracea	Actine	Tubuline
1	Without treatment (control)	1	30.28							27.18	27.18	1	Without treatment (control)	1	30.77							27.87	29.34	1	Without treatment (control)	1	29.15							28.99	28.13
		2	30.64							26.96	26.96			2	30.86							27.14	29.57			2	29.34							28.26	28.32
		3	30.43							26.87	27.87			3	30.24							27.71	29.12			3	29.12							28.82	28.45
		4	30.49							27.05	27.52			4	31.11							28.01	29.44			4	29.18							29.13	28.34
		5	30.93							27.12	27.34			5	30.82							28.15	29.85			5	29.45							28.27	28.41
		6	30.87							27.11	27.41			6	30.91							28.13	29.32			6	29.39							29.09	28.12
	Treatment	1	24.6	23.95	24.41	24.63	24.95	24.91	25.21	28.37	27.35		Treatment	1	24.61	24.13	24.15	24.53	24.63	24.9	24.93	28.72	29.11		Treatment	1	22.77	22.62	22.61	22.38	23.38	23.3	23.24	29.05	28.37
		2	24.47	23.87	24.33	24.75	25.04	24.86	25.13	28.59	27.28			2	24.59	24.08	24.21	24.62	24.75	24.72	24.85	28.89	29.01			2	22.68	22.37	22.55	22.48	23.49	23.22	23.35	29.27	28.46
		3	24.68	24.28	24.31	24.77	25.12	24.81	25.34	28	27.33			3	24.46	24.15	24.2	24.48	24.77	24.74	25.23	28.98	29.35			3	22.98	22.53	22.47	22.69	23.12	23.35	23.25	29.03	28.19
		4	24.6	24.21	24.43	24.63	25.04	24.85	25.36	28.21	27.31			4	24.37	23.93	24.14	24.49	24.63	24.67	24.78	28.67	29.22			4	22.89	22.34	22.37	22.58	23.05	23.06	23.38	29.14	28.11
		5	24.61	24.11	24.47	24.87	24.91	24.77	25.21	28.32	27.46			5	24.53	24.4	24.17	24.41	24.87	24.78	24.85	28.91	29.46			5	22.85	22.26	22.44	22.55	23.37	23.34	23.39	29.38	28.2
		6	24.64	24.24	24.25	24.77	24.54	24.83	25.33	28.54	27.12			6	24.52	24.05	24.27	24.54	24.77	24.77	24.92	28.69	29.12			6	22.75	22.46	22.38	22.67	23.27	23.35	23.25	29.21	28.39
2	Without treatment (control)	1	30.54							26.94	27.36	2	Without treatment (control)	1	30.97							27.23	29.18	2	Without treatment (control)	1	29.2							28.89	28.19
		2	30.48							27.1	27.54			2	30.52							27.63	29.17			2	29.4							28.57	28.2
		3	30.41							27.06	27.43			3	30.59							27.26	29.64			3	29.45							28.84	28.2
		4	30.46							26.91	27.31			4	30.74							27.56	29.78			4	29.25							28.87	28.15
		5	30.44							26.96	27.37			5	30.93							27.34	29.46			5	29.2							28.73	28.17
		6	30.63							26.89	27.56			6	30.3							27.87	29.51			6	29.21							28.49	28.41
	Treatment	1	24.57	24.04	24.25	24.76	24.93	24.83	25.19	28.44	27.17		Treatment	1	24.56	24.25	24.18	24.75	24.49	24.79	24.85	28.82	29.3		Treatment	1	22.69	22.62	22.44	22.68	23.3	23.09	23.37	29.08	28.41
		2	24.54	23.9	24.27	24.7	24.81	24.86	25.2	28.02	27.24			2	24.4	24.38	24.27	24.74	24.49	24.88	24.92	28.93	29.25			2	22.83	22.61	22.4	22.45	23.17	23.12	23.34	29.22	28.41
		3	24.59	23.92	24.27	24.83	25.06	24.86	25.22	28.48	27.45			3	24.54	24.25	24.16	24.65	24.51	24.69	24.93	28.82	29.13			3	22.81	22.51	22.54	22.6	23.33	23.14	23.29	29.23	28.27
		4	24.58	24.2	24.3	24.65	24.8	24.9	25.13	28.07	27.13			4	24.47	24.1	24.27	24.87	24.52	24.67	25.11	28.81	29.46			4	22.7	22.52	22.59	22.67	23.25	23.25	23.35	29.15	28.45
		5	24.54	24.03	24.33	24.64	24.76	24.81	25.18	28.38	27.35			5	24.43	24.19	24.19	24.86	24.61	24.9	25.13	28.84	29.27			5	22.88	22.35	22.5	22.6	23.2	23.29	23.35	29.19	28.45
		6	24.66	23.9	24.35	24.76	24.67	24.86	25.26	28.38	27.36			6	24.6	24.21	24.21	24.75	24.51	24.71	24.87	28.82	29.46			6	22.77	22.52	22.5	22.51	23.37	23.1	23.39	29.1	28.35
3	Without treatment (control)	1	30.91							26.89	27.57	3	Without treatment (control)	1	30.26							27.92	29.28	3	Without treatment (control)	1	29.15							28.54	28.26
		2	30.49							27.11	27.81			2	30.95							28.03	29.13			2	29.29							28.74	28.3
		3	30.5							26.89	27.1			3	31							27.83	29.45			3	29.35							29	28.38
		4	30.65							26.91	27.08			4	30.52							27.19	29.28			4	29.28							28.85	28.3
		5	30.91							26.87	27.04			5	30.36							27.29	29.39			5	29.34							29	28.27
		6	30.5							27.08	27.24			6	30.68							28.08	29.72			6	29.35							28.92	28.32
	Treatment	1	24.61	24.05	24.31	24.7	24.87	24.8	25.17	28.54	27.4		Treatment	1	24.38	24.08	24.23	24.64	24.56	24.72	24.79	28.98	29.09		Treatment	1	22.97	22.33	22.41	22.47	23.13	23.12	23.3	29.07	28.14
		2	24.5	24.27	24.46	24.79	24.75	24.78	25.2	28.49	27.16			2	24.59	24.37	24.24	24.73	24.43	24.7	24.82	28.71	29.37			2	22.74	22.38	22.37	22.67	23.42	23.1	23.37	29.28	28.45
		3	24.61	23.88	24.32	24.65	24.77	24.85	25.18	28.06	27.25			3	24.51	24.4	24.19	24.64	24.6	24.86	24.89	28.79	29.07			3	22.74	22.28	22.52	22.66	23.13	23.26	23.28	29.21	28.36
		4	24.52	24.01	24.47	24.81	24.85	24.85	25.3	28.11	27.37			4	24.39	24.4	24.15	24.63	24.6	24.78	24.97	28.87	29.38			4	22.92	22.31	22.47	22.6	23.39	23.27	23.35	29.29	28.16
		5	24.55	24.03	24.37	24.77	24.96	24.81	25.13	28.43	27.23			5	24.38	24.33	24.17	24.78	24.44	24.8	25.07	28.72	29.36			5	22.8	22.47	22.4	22.59	23.29	23.25	23.24	29.21	28.41
		6	24.57	24.05	24.37	24.79	24.81	24.83	25.28	28.08	27.46			6	24.39	24.35	24.23	24.64	24.49	24.71	25.18	28.83	29.03			6	22.84	22.28	22.55	22.6	23.08	23.3	23.37	29.33	28.24
4	Without treatment (control)	1	30.76							26.91	27.14	4	Without treatment (control)	1	30.51							28.03	29.79	4	Without treatment (control)	1	29.24							28.68	28.26
		2	30.39							27.09	27.09			2	30.74							27.73	29.78			2	29.4							29.07	28.4
		3	30.87							26.92	27.4			3	30.59							27.53	29.6			3	29.3							29.13	28.13
		4	30.39							26.93	27.74			4	30.71							27.39	29.33			4	29.16							29.08	28.26
		5	30.52							27.03	27.05			5	30.59							27.28	29.63			5	29.33							28.5	28.34
		6	30.55							27.03	27.44			6	30.91							27.68	29.49			6	29.24							28.65	28.44
	Treatment	1	24.51	24.19	24.27	24.67	25	24.83	25.14	28.11	27.37		Treatment	1	24.55	24.15	24.17	24.84	24.49	24.83	25.18	28.82	29.24		Treatment	1	22.95	22.6	22.39	22.68	23.39	23.06	23.27	29.26	28.36
		2	24.49	24.06	24.43	24.86	24.57	24.9	25.33	28.06	27.26			2	24.49	24.31	24.2	24.63	24.62	24.78	25.17	28.9	29.2			2	22.76	22.46	22.6	22.49	23.26	23.14	23.38	29.32	28.32
		3	24.65	24.26	24.44	24.76	25.11	24.86	25.31	28.48	27.32			3	24.42	23.97	24.26	24.7	24.52	24.87	25.19	28.78	29.3			3	22.95	22.53	22.44	22.64	23.32	23.07	23.27	29.08	28.3
		4	24.62	23.94	24.34	24.75	24.74	24.88	25.25	28.55	27.36			4	24.39	24.25	24.23	24.83	24.48	24.84	25.03	28.97	29.46			4	22.72	22.54	22.45	22.6	23.09	23.1	23.37	29.03	28.28
		5	24.51	24.05	24.44	24.72	24.68	24.79	25.13	28.14	27.14			5	24.44	24.38	24.15	24.66	24.54	24.69	25.09	28.72	29.23			5	22.91	22.59	22.37	22.66	23.44	23.19	23.26	29.11	28.29
		6	24.56	24.09	24.26	24.8	24.61	24.8	25.29	28.5	27.2			6	24.57	24.22	24.16	24.77	24.46	24.84	24.91	28.91	29.26			6	22.75	22.58	22.48	22.48	23.22	23.13	23.24	29.14	28.19
5	Without treatment (control)	1	30.76							26.88	27.38	5	Without treatment (control)	1	30.57							27.36	29.48	5	Without treatment (control)	1	29.24							28.56	28.21
		2	30.88							27.05	27.79			2	30.58							27.38	29.16			2	29.26							28.71	28.23
		3	30.62							27.12	27.76			3	30.42							27.21	29.81			3	29.13							28.39	28.35
		4	30.31							27.02	27.11			4	30.33							27.48	29.81			4	29.44							28.47	28.16
		5	30.33							26.91	27.5			5	31.02							27.51	29.15			5	29.32							28.3	28.23
		6	30.8							26.93	27.02			6	30.97							27.35	29.17			6	29.18							28.73	28.14
	Treatment	1	24.55	23.94	24.38	24.8	24.6	24.8	25.29	28.5	27.43		Treatment	1	24.4	24.28	24.24	24.86	24.61	24.86	25.21	28.92	29.39		Treatment	1	22.82	22.47	22.41	22.6	23.38	23.28	23.31	29.14	28.26
		2	24.48	24.19	24.37	24.83	24.58	24.86	25.31	28.27	27.18			2	24.46	23.93	24.25	24.79	24.49	24.79	24.9	28.94	29.4			2	22.77	22.32	22.43	22.58	23.12	23.32	23.24	29.17	28.25
		3	24.57	24.26	24.3	24.68	24.93	24.83	25.27	28.13	27.33			3	24.46	24.06	24.25	24.66	24.44	24.86	25.12	28.94	29.18			3	22.69	22.3	22.46	22.41	23.27	23.13	23.37	29.07	28.36
		4	24.49	23.92	24.38	24.8	24.6	24.87	25.23	28.57	27.26			4	24.47	24.33	24.23	24.68	24.45	24.81	24.85	28.71	29.03			4	22.69	22.47	22.43	22.48	23.43	23.25	23.38	29.33	28.41
		5	24.67	23.92	24.44	24.79	24.86	24.85	25.16	28.5	27.18			5	24.4	24.21	24.23	24.66	24.46	24.81	24.85	28.83	29.03			5	22.81	22.5	22.5	22.65	23.07	23.34	23.3	29.18	28.29
		6	24.6	23.98	24.26	24.68	24.82	24.85	25.18	28.49	27.12			6	24.45	24.1	24.27	24.66	24.42	24.76	24.99	28.93	29.15			6	22.87	22.47	22.56	22.49	23.1	23.29	23.28	29.2	28.18
6	Without treatment (control)	1	30.68							27.1	27.76	6	Without treatment (control)	1	30.81							27.33	29.52	6	Without treatment (control)	1	29.32							28.38	28.15
		2	30.92							27.06	27.66			2	30.37							28.11	29.67			2	29.35							28.96	28.19
		3	30.3							26.88	27.79			3	30.47							27.47	29.58			3	29.2							28.38	28.16
		4	30.29							26.89	27.51			4	30.6							27.19	29.38			4	29.4							28.58	28.25
		5	30.36							27.11	27.79			5	30.88							27.51	29.5			5	29.3							28.7	28.29
		6	30.78							26.97	27.81			6	30.99							27.91	29.84			6	29.42							28.84	28.13
	Treatment	1	24.51	24.25	24.47	24.85	24.97	24.88	25.29	28.57	27.2		Treatment	1	24.48	24.03	24.19	24.79	24.57	24.86	24.88	28.86	29.16		Treatment	1	22.97	22.54	22.43	22.48	23.46	23.06	23.35	29.07	28.43
		2	24.54	24.14	24.26	24.84	24.67	24.85	25.17	28.38	27.37			2	24.37	24.39	24.23	24.79	24.56	24.76	25.17	28.91	29.17			2	22.78	22.46	22.51	22.57	23.47	23.15	23.28	29.18	28.41
		3	24.48	24.13	24.26	24.68	24.87	24.81	25.3	28.15	27.39			3	24.43	24.25	24.26	24.79	24.55	24.76	25	28.73	29.19			3	22.97	22.42	22.46	22.5	23.2	23.08	23.25	29.34	28.45
		4	24.57	23.97	24.29	24.76	24.89	24.79	25.35	28.02	27.3			4	24.46	24	24.18	24.83	24.58	24.8	25.05	28.72	29.37			4	22.81	22.41	22.45	22.66	23.15	23.31	23.33	29.3	28.3
		5	24.55	24.08	24.47	24.73	24.81	24.79	25.22	28.39	27.15			5	24.58	24.4	24.15	24.65	24.53	24.83	25.14	28.85	29.18			5	22.7	22.38	22.5	22.4	23.43	23.09	23.32	29.16	28.13
		6	24.5	24.19	24.27	24.81	24.83	24.82	25.24	28.47	27.37			6	24.46	24.21	24.16	24.81	24.47	24.83	25.01	28.79	29.33			6	22.86	22.4	22.58	22.41	23.3	23.31	23.3	29.37	28.17
